# Supplementary material for: Bell’s Palsy and COVID-19 Vaccines: A Systematic Review and Meta-Analysis
Source: Vaccines (Basel). 2023 Jan 20;11(2):236. doi: 10.3390/vaccines11020236 (PMC9961047; doi:10.3390/vaccines11020236)
Supplement: Supplementary file 1 [file vaccines-11-00236-s001.zip]

Archive with 2 entries (2 files):
- Supplementary (1)_12_26_2022.pdf
- Supplemetary (2)_12_26_2022.pdf
